# Supplementary material for: Determination of Biogenic Amine Level Variations upon Storage, in Chicken Breast Coated with Edible Protective Film
Source: Foods. 2024 Mar 23;13(7):985. doi: 10.3390/foods13070985 (PMC11011730; doi:10.3390/foods13070985)
Supplement: Supplementary file 1 [file foods-13-00985-s001.zip]

Archive with 1 entries (1 files):
- foods-2890119-supplementary.pdf
